# Supplementary material for: Shifts in Rhizosphere and Bulk Soil Microbial Communities During the Second and Third Years of Ginseng Cultivation
Source: Microorganisms. 2026 Mar 27;14(4):764. doi: 10.3390/microorganisms14040764 (PMC13119511; doi:10.3390/microorganisms14040764)
Supplement: Supplementary file 1 [file microorganisms-14-00764-s001.zip]

Archive with 1 entries (1 files):
- microorganisms-4155397-supplementary.pdf
